# Supplementary material for: Biological Effects of Small Sized Graphene Oxide Nanosheets on Human Leukocytes
Source: Biomedicines. 2024 Jan 23;12(2):256. doi: 10.3390/biomedicines12020256 (PMC10887315; doi:10.3390/biomedicines12020256)
Supplement: Supplementary file 1 [file biomedicines-12-00256-s001.zip]

Archive with 1 entries (1 files):
- biomedicines-2805786-supplementary.pdf
